# Supplementary material for: Bacterial Communities Associated with Houseflies (Musca domestica L.) Inhabiting Hospices in South Africa
Source: Microorganisms. 2023 May 30;11(6):1440. doi: 10.3390/microorganisms11061440 (PMC10304104; doi:10.3390/microorganisms11061440)
Supplement: Supplementary file 1 [file microorganisms-11-01440-s001.zip]

Archive with 1 entries (1 files):
- microorganisms-2387207-supplementary.pdf
